# Supplementary material for: Uncovering mutation-specific morphogenic phenotypes and paracrine-mediated vessel dysfunction in a biomimetic vascularized mammary duct platform
Source: Nat Commun. 2020 Jul 6;11:3377. doi: 10.1038/s41467-020-17102-x (PMC7338408; doi:10.1038/s41467-020-17102-x)
Supplement: Supplementary file 5 — Source Data [file 41467_2020_17102_MOESM5_ESM.xlsx]

## Sheet: Figure 1
Figure 1c GM130 Localization (Radians)			Figure 1e (Percentage Ki67 Positive Cells)
	0.0223127			Vehicle	FGF2	TGFβ1
	0.138674			10	40	5
	0.343891			3	21	0
	-0.872469			9	45	2
	-0.562354			8
	-0.713272
	-0.335186		MEAN	7.5	35.3333	2.33333
	-0.335186		SEM	1.55456	7.31057	1.45297
	-0.209496
	-2.70349
	0.811182
	0.9038
	0.11125		Bonferroni's multiple comparisons test	Mean Diff.	95% CI of diff.	Significant?	Summary	Adjusted P Value
	0.684012
	0.507451		Vehicle vs. FGF2	-27.83	-44.02 to -11.65	Yes	**	0.0036
	-0.308924		Vehicle vs. TGFβ1	5.167	-11.02 to 21.35	No	ns	0.6342
	3.01868		FGF2 vs. TGFβ1	33	15.70 to 50.30	Yes	**	0.002
	2.69515
	0.0940639
	-0.326125
	-0.0504514
	-0.616456
	0.425451
	0.0617694
	0.00304508
	-2.42636
	-0.490081
	0.408232
	-1.3766
	-0.354456
	-0.416585
	-0.70892
	0.875447
	2.84953
	2.47756
	-2.93152
	0.682916
	0.294171
	2.73321
	0.846583
	0.163447
	2.49764
	-0.118294
	2.60638
	-0.474527
	0.428226
	0.865514
	-0.603916
	0.290604
	-0.19857
	0.454915
	0.467901
	-0.430979
	0.0540674
	-0.544709
	-0.408782
	0.42155
	1.04026
	0.652324
	0.0676547
	2.8057
	-0.0860184

## Sheet: Figure 2
Figure 2b Vessel Diameter				Figure 2c Sprouts per vessel
	GFP	VEGF			BM	GFP	VEGF+Veh	VEGF + Sem
	108.9	199.238			1	0	9	5
	124.987	202.95			0	1	10	21
	89.1	201.713			0	3	35	6
	105.188	143.55			0	0	13	1
	126.225	103.95			2	7	15	2
	127.463	152.213			3	6	24	10
		205.425			1		39	11
		241.312			1		41	9
		198.225			1		39
MEAN	113.644	183.175		MEAN	1	2.83333	25	8.125
SEM	6.25655	13.8943		SEM	0.333333	1.24944	4.52462	2.23956
Unpaired t test				Bonferroni's multiple comparisons test	Mean Diff.	95% CI of diff.	Significant?	Summary	Adjusted P Value
P value	0.0019
P value summary	**			BM vs. GFP	-1.833	-13.86 to 10.20	No	ns	> 0.9999
Significantly different? (P < 0.05)	Yes			BM vs. VEGF + Veh	-24	-34.76 to -13.24	Yes	****	< 0.0001
One- or two-tailed P value?	Two-tailed			BM vs. VEGF + Sem	-7.125	-18.22 to 3.965	No	ns	0.4731
				GFP vs. VEGF + Veh	-22.17	-34.20 to -10.14	Yes	****	< 0.0001
				GFP vs. VEGF + Sem	-5.292	-17.62 to 7.034	No	ns	> 0.9999
				VEGF vs. VEGF + Sem	16.88	5.785 to 27.97	Yes	**	0.0011

## Sheet: Figure 3
Figure 3c Diffusive Permeability (Pd x10^6)							Figure 3d Vessel Diameter
	EV	PI3KH1047R						EV	PI3KH1047R	ErbB2 WT
	6.54	43.2	1.36					122.085	125.776	159.278
	0.481	12.5	2.87					132.23	161.134	152.879
	1.16	1.11	2.46					144.857	147.679	159.583
	0.151	5.12	1.01					150.43	170.98	131.051
	0.193	25.1	3.14					149.508	157.222	200.197
	0.107	36.4	0.866					168.266	161.712	188.507
	0.415	24.8						168.696	205.978
	0.458	3.67						140.45	202.14
MEAN	1.18812	18.9875	1.951				MEAN	147.065	166.578	165.249
SEM	0.773546	5.58891	0.405354				SEM	5.71244	9.44836	10.2512
Bonferroni's multiple comparisons test	Mean Diff.	95% CI of diff.	Significant?	Summary	Adjusted P Value		Bonferroni's multiple comparisons test	Mean Diff.	95% CI of diff.	Significant?	Summary	Adjusted P Value
EV vs. PI3KH1047R	-17.8	-30.53 to -5.068	Yes	**	0.0049		EV vs. ErbB2 WT	-18.18	-50.67 to 14.31	No	ns	0.4744
EV vs. ErbB2 WT	-0.7629	-14.51 to 12.99	No	ns	> 0.9999		EV vs. PI3KH1047R	-19.51	-49.59 to 10.57	No	ns	0.3147
PI3KH1047R vs. ErbB2 WT	17.04	3.285 to 30.79	Yes	*	0.0126		ErbB2 WT vs. PI3KH1047R	-1.328	-33.82 to 31.16	No	ns	> 0.9999
Figure 3e Relative Cortical Actin							Figure 3e Relative actin intensity
	EV	PI3KH1047R	ErbB2 WT					Cross section locatiom	EV	ErbB2 WT	PI3KH1047R
	0.3674	0.241438	0.477119					0	0.777167	0.490188	0.624698
	0.323021	0.209647	0.494694					0.01	0.726175	0.528085	0.611093
	0.445833	0.242447	0.634535					0.02	0.675184	0.565982	0.59787
	0.746972	0.316478	0.381329					0.03	0.624192	0.604529	0.602536
	0.724151	0.271916	0.366553					0.04	0.5732	0.647312	0.614673
	0.527609	0.523416	0.366553					0.05	0.52311	0.660198	0.636667
	0.560431	0.353069	0.395142					0.06	0.474683	0.635567	0.654655
	0.408838	0.277261	0.635328					0.07	0.440057	0.586162	0.638999
	0.503893	0.29755	0.50145					0.08	0.411028	0.52424	0.622957
	0.389889	0.228976	0.448285					0.09	0.378896	0.457382	0.601948
	0.565848	0.391203	0.521387					0.1	0.348748	0.391401	0.577549
	0.629204	0.45137	0.524464					0.11	0.316727	0.342143	0.565304
	0.508205	0.376687	0.412268					0.12	0.275651	0.317444	0.569496
	0.629204	0.40575	0.640166					0.13	0.236582	0.299737	0.586479
	0.436683	0.378276	0.504105					0.14	0.19763	0.278908	0.598261
		0.264352						0.15	0.166881	0.257131	0.583696
								0.16	0.145426	0.238114	0.560447
MEAN	0.517812	0.331032	0.486892					0.17	0.138034	0.218705	0.540875
SEM	0.0327314	0.022212	0.0245118					0.18	0.136024	0.204141	0.529755
								0.19	0.134787	0.198644	0.51962
Bonferroni's multiple comparisons test	Mean Diff.	95% CI of diff.	Significant?	Summary	Adjusted P Value			0.2	0.130063	0.1924	0.490069
								0.21	0.126362	0.187214	0.450332
EV vs. PI3KCA H1047R	0.1909	0.09738 to 0.2845	Yes	****	< 0.0001			0.22	0.122215	0.181611	0.418697
EV vs. ErbB2	0.03092	-0.06414 to 0.1260	No	ns	> 0.9999			0.23	0.120378	0.179658	0.417094
PI3KCA H1047R vs. ErbB2	-0.16	-0.2536 to -0.06646	Yes	***	0.0003			0.24	0.120224	0.176853	0.419351
								0.25	0.123276	0.172663	0.417694
								0.26	0.126329	0.17078	0.412146
								0.27	0.129118	0.168669	0.412968
								0.28	0.131385	0.158912	0.422776
								0.29	0.130881	0.15122	0.422868
								0.3	0.127639	0.151223	0.416887
								0.31	0.123671	0.154706	0.415511
								0.32	0.120544	0.157299	0.417065
								0.33	0.117703	0.16272	0.414899
								0.34	0.115032	0.167202	0.406982
								0.35	0.112447	0.170525	0.393289
								0.36	0.111869	0.176705	0.382039
								0.37	0.111856	0.183884	0.376291
								0.38	0.110776	0.188454	0.383517
								0.39	0.109196	0.190975	0.397223
								0.4	0.110526	0.193528	0.414732
								0.41	0.111701	0.199427	0.42543
								0.42	0.112642	0.202799	0.42861
								0.43	0.12009	0.206633	0.421502
								0.44	0.133309	0.20765	0.403948
								0.45	0.147173	0.207177	0.391002
								0.46	0.161552	0.203705	0.382303
								0.47	0.176198	0.206998	0.375877
								0.48	0.18504	0.203574	0.377165
								0.49	0.189849	0.197007	0.390698
								0.5	0.194659	0.189543	0.402655
								0.51	0.191944	0.190546	0.418266
								0.52	0.189229	0.191148	0.428737
								0.53	0.189234	0.194802	0.41746
								0.54	0.186777	0.204227	0.400204
								0.55	0.183488	0.20807	0.392817
								0.56	0.18104	0.195011	0.389869
								0.57	0.179641	0.182265	0.394278
								0.58	0.180985	0.168422	0.400353
								0.59	0.183217	0.157869	0.406633
								0.6	0.190555	0.154549	0.414159
								0.61	0.198663	0.163766	0.426341
								0.62	0.207633	0.173383	0.43631
								0.63	0.214715	0.184213	0.462067
								0.64	0.220055	0.193916	0.482837
								0.65	0.218732	0.196233	0.474738
								0.66	0.21333	0.187088	0.46497
								0.67	0.20602	0.178103	0.466742
								0.68	0.194892	0.167194	0.479808
								0.69	0.184876	0.153082	0.497627
								0.7	0.176133	0.139046	0.523293
								0.71	0.167796	0.129236	0.535143
								0.72	0.158139	0.124724	0.535531
								0.73	0.153038	0.130623	0.549575
								0.74	0.149199	0.139757	0.553893
								0.75	0.145102	0.14429	0.54749
								0.76	0.141005	0.151892	0.538383
								0.77	0.139275	0.162204	0.530244
								0.78	0.139437	0.17894	0.537312
								0.79	0.146492	0.201777	0.539257
								0.8	0.167132	0.230378	0.543868
								0.81	0.18922	0.258132	0.578236
								0.82	0.211849	0.289264	0.621039
								0.83	0.240227	0.327858	0.653854
								0.84	0.275013	0.365048	0.682855
								0.85	0.315775	0.407648	0.667441
								0.86	0.359608	0.45383	0.644664
								0.87	0.401293	0.487066	0.656893
								0.88	0.444417	0.525863	0.659208
								0.89	0.482619	0.555007	0.648643
								0.9	0.53709	0.584488	0.644008
								0.91	0.598244	0.612539	0.628597
								0.92	0.660656	0.63106	0.604508
								0.93	0.710986	0.596392	0.583273
								0.94	0.730484	0.552718	0.574237
								0.95	0.71111	0.519585	0.577814
								0.96	0.657432	0.522544	0.589269
								0.97	0.601594	0.530589	0.607441
								0.98	0.545757	0.512108	0.619548
								0.99	0.489919	0.473989	0.626236
								1	0.434081	0.435869	0.632856

## Sheet: Figure 4
Figure 4a Normalized IL-6 secretion								Figure 4c Diffusive Permeability (Pd x10^6)
	EV	PI3KCA H1047R	ErbB2 WT						BM + IL-6	EV	EV+IL-6	PI3KCA H1047R
	1	3.75982	0.89761						0.587	0.289	4.52	6.32
	1	2.02647	0.644701						0.245	0.124	2.2	2.56
	1	3.88651	1.47397						0.61	0.367	1.33	3.08
									0.104	0.508	4.04	0.821
MEAN		3.22427	1.00543							0.111	4.92	1.14
SEM		0.600014	0.245384
								MEAN	0.3865	0.2798	3.402	2.7842
Bonferroni's multiple comparisons test	Mean Diff.	95% CI of diff.	Significant?	Summary	Adjusted P Value			SEM	0.125824	0.0750103	0.696394	0.979724
EV vs. PI3KCA H1047R	-2.224	-3.964 to -0.4842	Yes	*	0.017			Bonferroni's multiple comparisons test	Mean Diff.	95% CI of diff.	Significant?	Summary	Adjusted P Value
EV vs. ErbB2 WT	-0.005427	-1.745 to 1.735	No	ns	> 0.9999
PI3KCA H1047R vs. ErbB2 WT	2.219	0.4788 to 3.959	Yes	*	0.0172			Basal Media + IL-6 vs. EV	0.1042	-2.469 to 2.677	No	ns	0.9994
								Basal Media + IL-6 vs. EV+IL-6	-3.018	-5.591 to -0.4452	Yes	*	0.0196
Figure 4d Relative Cortical Actin								Basal Media + IL-6 vs. PI3KCA H1047R	-2.891	-5.603 to -0.1790	Yes	*	0.0351
	BM+IL-6	EV	EV+IL6	PI3KCA H1047R				EV vs. EV+IL-6	-3.122	-5.548 to -0.6965	Yes	*	0.0104
	0.017	0.767583	0.259959	0.298466				EV vs. PI3KCA H1047R	-2.995	-5.568 to -0.4224	Yes	*	0.0205
	0.811469	0.656707	0.478344	0.297445				EV+IL-6 vs. PI3KCA H1047R	0.127	-2.446 to 2.700	No	ns	0.9989
	0.422799	0.467388	0.200203	0.201658
	0.762313	0.617874	0.193375	0.183097
	0.691567	0.472232	0.497622	0.360861
	0.615329	0.617619	0.308434	0.315375
	0.459201	0.600541	0.341461	0.186192
	0.524235	0.522961	0.285935	0.188335
	0.47271	0.633184	0.360349	0.319331
	0.718549	0.554162	0.338321	0.237232
	0.309924	0.535588	0.416256	0.309715
	0.680912	0.496491	0.2831	0.317063
MEAN	0.5405	0.578528	0.33028	0.267897
SEM	0.0648426	0.0252725	0.0280273	0.018472
Bonferroni's multiple comparisons test	Mean Diff.	95% CI of diff.	Significant?	Summary	Adjusted P Value
BM+IL-6 vs. EV	-0.002643	-0.1239 to 0.1186	No	ns	> 0.9999
BM+IL-6 vs. EV+IL6	0.2456	0.1243 to 0.3669	Yes	****	< 0.0001
BM+IL-6 vs. PI3KCA H1047R	0.308	0.1867 to 0.4293	Yes	****	< 0.0001
EV vs. EV+IL6	0.2482	0.1270 to 0.3695	Yes	****	< 0.0001
EV vs. PI3KCA H1047R	0.3106	0.1893 to 0.4319	Yes	****	< 0.0001
EV+IL6 vs. PI3KCA H1047R	0.06238	-0.05890 to 0.1837	No	ns	0.9741

## Sheet: Supplementary Figure 1
Supplementary Figure 1c Elastic Modulus
(two hydrogels, five independent measures)	70.5
	108.43
	313.28
	117.47
	125.41
	47.37
MEAN	130.41
SEM	38.5581

## Sheet: Supplementary Figure 2
Supplementary Figure 2c Cell Height							Supplementary Figure 2f Branching Events							Supplementary Figure 2f Branch Aspect Ratio
	d1	d3	d5	d7				EV	FGF2	TGFb1					EV	FGF2	TGFb1
	6.521	11.09	14.42	29.987				1	1	5						1.2811	2.35899
	6.934	11.068	13.745	28.399				0	4	4						1.25508	2.01266
	10.475	9.861	12.508	23.29				0	2	5						1.24112	2.54982
	9.555	14.467	13.132	14.488												1.48275	2.69042
	8.833	11.351	19.373	30.88			MEAN	0.333333	2.33333	4.66667						1.35702	2.2871
	11.147	10.787	11.933	39.387			SEM	0.333333	0.881917	0.333333						1.08467	1.83411
	10.071	14.718	18.436	26.8													2.71534
	6.878	6.878	14.178	28.542			Bonferroni's multiple comparisons test	Mean Diff.	95% CI of diff.	Significant?	Summary	Adjusted P Value					1.17139
	3.748	6.878	17.492	26.863													1.44691
	7.183	6.871	13.429	34.395			EV vs. FGF2	-2	-4.505 to 0.5052	No	ns	0.1089					2.82358
	8.144	12.899	16.89	27.147			EV vs. TGFb1	-4.333	-6.839 to -1.828	Yes	**	0.0044					2.14197
	9.762	12.808	10.948	24.109			FGF2 vs. TGFb1	-2.333	-4.839 to 0.1719	No	ns	0.0649					2.6022
	6.064	17.179	19.274	37.398										MEAN	NA	1.28362	2.21954
	11.559	9.062	16.231	32.009										SEM	NA	0.053928	0.150878
	10.637	12.496	16.928	17.85
	9.861	9.062	17.346	26.826										Unpaired t test
	9.701	11.76	16.362	24.92										P value	0.0006
	15.042	14.761	8.524	30.126										P value summary	***
	13.83	15.976	9.285	27.634										Significantly different? (P < 0.05)	Yes
	8.438	13.433	9.249	22.719										One- or two-tailed P value?	Two-tailed
	5.656	10.935	11.706	15.813
	6.558	10.623	12.18	9.977
	5.318	10.66	13.444	23.737
	9.994	15.107	16.599	29.464
	13.519	15.814	18.497	29.818
	10.134	17.514	14.638	25.229
	8.75	19.476	13.165	26.431
		7.599	16.89	27.515
		11.559	19.655	24.92
		11.593	19.776	24.07
		10.66	17.889	31.201
		15.149	12.941	29.6
		13.72	12.839	29.796
		13.519	13.433	21.522
		18.45	12.244	19.35
		14.379	12.527	30.818
		12.196	13.755	26.083
		15.306	11.002	27.91
		13.745	12.82	30.352
		9.999	12.244	29.861
		10.325	16.004
		9.369	12.865
		11.453	10.908
		9.762	12.808
			11.559
			11.282
			18.381
			17.713
			14.761
			12.865
			17.713
			14.761
			12.865
MEAN	9.04859	12.3254	14.3851	26.6809
SEM	0.517516	0.459475	0.399025	0.903538
Bonferroni's multiple comparisons test	Mean Diff.	95% CI of diff.	Significant?	Summary	Adjusted P Value
d1 vs. d3	-3.277	-5.753 to -0.8007	Yes	**	0.0032
d1 vs. d5	-5.337	-7.731 to -2.942	Yes	****	< 0.0001
d1 vs. d7	-17.63	-20.15 to -15.11	Yes	****	< 0.0001
d3 vs. d5	-2.06	-4.125 to 0.005918	No	ns	0.0511
d3 vs. d7	-14.36	-16.57 to -12.14	Yes	****	< 0.0001
d5 vs. d7	-12.3	-14.42 to -10.17	Yes	****	< 0.0001

## Sheet: Supplementary Figure 3
Fig. S3a-b - Transient Simulation													Fig. S3c-d - Steady State Simulation
Source data:	Transient-Wall.txt												Source data:	wall.txt, 200.txt, 400.txt, 600.txt, 800.txt
Source model:	Top-down-transient2.mph												Source model:	Top-down-steadystate-lines.mph
Time source	(0,30,7200												Description:	Measurement of concentration as a function of x and y at steady state - c(x,y,t->inf)
Description:	Measure of concentration at the 'wall' - c(t,x=0,y)												Notes:	y = 0 is base of epithelial duct
Notes	y = 0 is tip of epithelial duct													y = 500 is the tip of the epithelial duct
	y = 520 is endothelial wall													y = 1000 is endothelial wall
0s		60s		600s		1800s		3600s		7200s			x = 0, wall/symmetry plane		x = 200		x = 400		x = 600		x = 800
y [um]	C/C0	y [um]	C/C0	y [um]	C/C0	y [um]	C/C0	y [um]	C/C0	y [um]	C/C0		y [um]	C/C0	y [um]	C/C0	y [um]	C/C0	y [um]	C/C0	y [um]	C/C0
0	1	0	1	0	1	0	1	0	1	0	1		479.987	1	0	0.893603	0	0.714565	0	0.585446	0	0.509061
2.29657	0.905562	2.29657	0.979468	2.29657	0.988082	2.29657	0.989232	2.29657	0.98943	2.29657	0.989441		482.172	0.989941	0.00394286	0.893603	0.00364588	0.714565	0.00411929	0.585446	0.00364588	0.509061
4.59314	0.816889	4.59314	0.959414	4.59314	0.976433	4.59314	0.978704	4.59314	0.979094	4.59314	0.979116		484.357	0.980096	0.00788573	0.893603	0.00729175	0.714565	0.00823859	0.585446	0.00729175	0.509061
6.88971	0.73398	6.88971	0.939837	6.88971	0.965052	6.88971	0.968415	6.88971	0.968992	6.88971	0.969026		486.541	0.970467	0.0118286	0.893603	0.0109376	0.714565	0.0123579	0.585446	0.0109376	0.509061
9.18628	0.656835	9.18628	0.920738	9.18628	0.953939	9.18628	0.958365	9.18628	0.959125	9.18628	0.95917		488.726	0.961052	0.0157715	0.893603	0.0145835	0.714565	0.0164772	0.585446	0.0145835	0.509061
11.4829	0.585455	11.4829	0.902116	11.4829	0.943094	11.4829	0.948555	11.4829	0.949493	11.4829	0.949548		490.911	0.951851	0.0197143	0.893603	0.0182294	0.714565	0.0205965	0.585446	0.0182294	0.509061
13.7794	0.519839	13.7794	0.883972	13.7794	0.932517	13.7794	0.938985	13.7794	0.940095	13.7794	0.94016		493.096	0.942866	0.0239528	0.893603	0.0218753	0.714565	0.025315	0.585446	0.0218753	0.509061
16.076	0.459987	16.076	0.866305	16.076	0.922208	16.076	0.929653	16.076	0.930931	16.076	0.931006		495.281	0.934095	0.0281912	0.893603	0.02654	0.714565	0.0300336	0.585446	0.02654	0.509061
18.3726	0.405899	18.3726	0.849115	18.3726	0.912167	18.3726	0.920562	18.3726	0.922002	18.3726	0.922087		497.466	0.925539	0.0324296	0.893603	0.0312048	0.714565	0.0347522	0.585446	0.0312048	0.509061
20.6691	0.357576	20.6691	0.832403	20.6691	0.902394	20.6691	0.91171	20.6691	0.913308	20.6691	0.913402		499.651	0.917198	0.0366681	0.893603	0.0358696	0.714565	0.0394708	0.585446	0.0358696	0.509061
23.6269	0.3067	23.6269	0.811428	23.6269	0.890104	23.6269	0.900569	23.6269	0.902364	23.6269	0.90247		502.434	0.906803	0.0409065	0.893603	0.0405344	0.714565	0.0441893	0.585446	0.0405344	0.509061
26.5847	0.260693	26.5847	0.790971	26.5847	0.878083	26.5847	0.889662	26.5847	0.891648	26.5847	0.891765		505.217	0.896619	0.0454627	0.893603	0.0451992	0.714565	0.0495944	0.585446	0.0451992	0.509061
29.5425	0.219553	29.5425	0.771032	29.5425	0.86633	29.5425	0.87899	29.5425	0.881161	29.5425	0.881289		507.999	0.886644	0.0500188	0.893603	0.049864	0.714565	0.0549994	0.585446	0.049864	0.509061
32.5002	0.183281	32.5002	0.75161	32.5002	0.854846	32.5002	0.868552	32.5002	0.870902	32.5002	0.87104		510.782	0.876879	0.054575	0.893603	0.0558325	0.714565	0.0604044	0.585446	0.0558325	0.50906
35.458	0.151877	35.458	0.732706	35.458	0.84363	35.458	0.858349	35.458	0.860872	35.458	0.86102		513.565	0.867323	0.0591312	0.893603	0.061801	0.714565	0.0658095	0.585446	0.061801	0.50906
38.4158	0.125341	38.4158	0.71432	38.4158	0.832683	38.4158	0.84838	38.4158	0.85107	38.4158	0.851228		516.348	0.857977	0.0636873	0.893603	0.0677694	0.714565	0.0712145	0.585446	0.0677694	0.50906
41.3735	0.103673	41.3735	0.696452	41.3735	0.822005	41.3735	0.838645	41.3735	0.841496	41.3735	0.841664		519.13	0.848841	0.068585	0.893603	0.0737379	0.714565	0.0774059	0.585446	0.0737379	0.50906
44.3313	0.0868726	44.3313	0.679101	44.3313	0.811595	44.3313	0.829144	44.3313	0.832151	44.3313	0.832327		521.913	0.839915	0.0734827	0.893603	0.0797064	0.714565	0.0835973	0.585446	0.0797064	0.50906
47.2891	0.0749403	47.2891	0.662268	47.2891	0.801454	47.2891	0.819878	47.2891	0.823034	47.2891	0.823219		524.696	0.831198	0.0783804	0.893603	0.0856748	0.714565	0.0897886	0.585446	0.0856748	0.50906
50.9104	0.0616708	50.9104	0.642206	50.9104	0.789304	50.9104	0.808761	50.9104	0.812092	50.9104	0.812288		528.065	0.820845	0.0832781	0.893603	0.0933113	0.714565	0.09598	0.585446	0.0933113	0.50906
54.5317	0.0499089	54.5317	0.622671	54.5317	0.777401	54.5317	0.797852	54.5317	0.801353	54.5317	0.801558		531.435	0.810677	0.0881759	0.893603	0.100948	0.714565	0.102171	0.585446	0.100948	0.50906
58.1531	0.0396544	58.1531	0.603662	58.1531	0.765743	58.1531	0.787154	58.1531	0.790817	58.1531	0.791032		534.804	0.800694	0.0934407	0.893603	0.108584	0.714565	0.109263	0.585446	0.108584	0.50906
61.7744	0.0309075	61.7744	0.585179	61.7744	0.754332	61.7744	0.776664	61.7744	0.780483	61.7744	0.780708		538.173	0.790896	0.0987056	0.893603	0.116221	0.714565	0.116356	0.585446	0.116221	0.50906
65.3957	0.0236681	65.3957	0.567224	65.3957	0.743168	65.3957	0.766384	65.3957	0.770353	65.3957	0.770586		541.543	0.781283	0.10397	0.893603	0.123857	0.714565	0.123448	0.585446	0.123857	0.50906
69.0171	0.0179361	69.0171	0.549795	69.0171	0.732249	69.0171	0.756313	69.0171	0.760425	69.0171	0.760667		544.912	0.771856	0.109235	0.893603	0.131494	0.714565	0.13054	0.585446	0.131494	0.50906
72.6384	0.0137117	72.6384	0.532892	72.6384	0.721578	72.6384	0.746451	72.6384	0.750701	72.6384	0.750951		548.282	0.762613	0.1145	0.893603	0.141264	0.714565	0.137632	0.585446	0.141264	0.50906
76.2597	0.0109948	76.2597	0.516517	76.2597	0.711152	76.2597	0.736799	76.2597	0.741179	76.2597	0.741436		551.651	0.753555	0.12016	0.893603	0.151035	0.714565	0.145756	0.585446	0.151035	0.50906
79.881	0.00978537	79.881	0.500668	79.881	0.700973	79.881	0.727356	79.881	0.73186	79.881	0.732125		555.021	0.744682	0.125819	0.893603	0.160806	0.714565	0.15388	0.585446	0.160806	0.50906
83.8654	0.00787524	83.8654	0.483713	83.8654	0.689979	83.8654	0.717136	83.8654	0.721771	83.8654	0.722043		558.7	0.735149	0.131479	0.893603	0.170576	0.714565	0.162003	0.585446	0.170576	0.50906
87.8498	0.00619776	87.8498	0.467219	87.8498	0.679176	87.8498	0.707075	87.8498	0.711834	87.8498	0.712114		562.379	0.725757	0.137138	0.893603	0.180347	0.714565	0.170127	0.585446	0.180347	0.50906
91.8342	0.00475292	91.8342	0.451186	91.8342	0.668565	91.8342	0.697172	91.8342	0.70205	91.8342	0.702336		566.058	0.716505	0.142798	0.893603	0.190118	0.714565	0.178251	0.585446	0.190118	0.50906
95.8185	0.00354074	95.8185	0.435614	95.8185	0.658146	95.8185	0.687426	95.8185	0.692418	95.8185	0.692711		569.737	0.707393	0.148882	0.893603	0.202619	0.714565	0.187557	0.585446	0.202619	0.50906
99.8029	0.0025612	99.8029	0.420502	99.8029	0.647918	99.8029	0.677839	99.8029	0.682938	99.8029	0.683237		573.416	0.698421	0.154965	0.893603	0.21512	0.714565	0.196863	0.585446	0.21512	0.50906
103.787	0.00181431	103.787	0.405851	103.787	0.637882	103.787	0.66841	103.787	0.67361	103.787	0.673916		577.095	0.68959	0.161049	0.893603	0.227622	0.714565	0.206168	0.585446	0.227622	0.50906
107.772	0.00130007	107.772	0.391661	107.772	0.628037	107.772	0.659139	107.772	0.664435	107.772	0.664746		580.774	0.680899	0.167133	0.893603	0.240123	0.714565	0.215474	0.585446	0.240123	0.50906
111.756	0.00101847	111.756	0.377931	111.756	0.618384	111.756	0.650026	111.756	0.655412	111.756	0.655728		584.454	0.672348	0.173217	0.893603	0.252624	0.714565	0.22478	0.585446	0.252624	0.50906
115.74	0.000969525	115.74	0.364662	115.74	0.608923	115.74	0.641072	115.74	0.646541	115.74	0.646862		588.133	0.663938	0.179757	0.893603	0.265126	0.714565	0.235439	0.585446	0.265126	0.50906
119.823	0.00077406	119.823	0.351466	119.823	0.599379	119.823	0.632017	119.823	0.637568	119.823	0.637894		591.923	0.655376	0.186296	0.893603	0.281121	0.714565	0.246099	0.585446	0.281121	0.50906
123.905	0.000602936	123.905	0.33864	123.905	0.589974	123.905	0.623074	123.905	0.6287	123.905	0.629031		595.714	0.646915	0.192836	0.893603	0.297116	0.714565	0.256759	0.585446	0.297116	0.50906
127.987	0.000456154	127.987	0.326184	127.987	0.580706	127.987	0.614241	127.987	0.619939	127.987	0.620273		599.505	0.638555	0.199376	0.893603	0.313111	0.714565	0.267418	0.585446	0.313111	0.50906
132.07	0.000333713	132.07	0.314097	132.07	0.571577	132.07	0.605519	132.07	0.611283	132.07	0.611622		603.296	0.630295	0.205916	0.893603	0.329106	0.714565	0.278078	0.585446	0.329106	0.50906
136.152	0.000235614	136.152	0.302379	136.152	0.562586	136.152	0.596907	136.152	0.602733	136.152	0.603076		607.087	0.622135	0.212946	0.893603	0.345101	0.714565	0.290288	0.585446	0.345101	0.50906
140.234	0.000161857	140.234	0.291032	140.234	0.553734	140.234	0.588406	140.234	0.594289	140.234	0.594635		610.877	0.614076	0.219976	0.893603	0.361096	0.714565	0.302498	0.585446	0.361096	0.50906
144.317	0.000112441	144.317	0.280054	144.317	0.545019	144.317	0.580015	144.317	0.585951	144.317	0.5863		614.668	0.606118	0.227006	0.893603	0.381561	0.714565	0.314709	0.585446	0.381561	0.50906
148.399	8.73669e-05	148.399	0.269445	148.399	0.536443	148.399	0.571735	148.399	0.577719	148.399	0.57807		618.459	0.598259	0.234036	0.893603	0.402026	0.714565	0.326919	0.585446	0.402026	0.50906
152.481	8.66344e-05	152.481	0.259207	152.481	0.528005	152.481	0.563565	152.481	0.569592	152.481	0.569947		622.25	0.590502	0.241066	0.893603	0.422491	0.714565	0.339129	0.585446	0.422491	0.50906
156.565	6.9024e-05	156.565	0.249283	156.565	0.519675	156.565	0.555479	156.565	0.561545	156.565	0.561902		626.045	0.58281	0.248624	0.893603	0.442956	0.714565	0.353116	0.585446	0.442956	0.50906
160.649	5.36213e-05	160.649	0.239651	160.649	0.511445	160.649	0.547471	160.649	0.553572	160.649	0.553931		629.841	0.57519	0.256181	0.893603	0.463422	0.714565	0.367103	0.585446	0.463422	0.50906
164.732	4.04265e-05	164.732	0.230308	164.732	0.503316	164.732	0.539541	164.732	0.545674	164.732	0.546034		633.637	0.567641	0.263738	0.893603	0.483887	0.714565	0.381089	0.585446	0.483887	0.50906
168.816	2.94395e-05	168.816	0.221257	168.816	0.495288	168.816	0.53169	168.816	0.537849	168.816	0.538211		637.432	0.560163	0.271295	0.893603	0.510072	0.714565	0.395076	0.585446	0.510072	0.50906
172.899	2.06603e-05	172.899	0.212496	172.899	0.48736	172.899	0.523916	172.899	0.530099	172.899	0.530463		641.228	0.552757	0.278852	0.893603	0.536256	0.714565	0.409063	0.585446	0.536256	0.50906
176.983	1.4089e-05	176.983	0.204025	176.983	0.479533	176.983	0.516221	176.983	0.522424	176.983	0.522788		645.024	0.545422	0.286976	0.893603	0.562441	0.714565	0.425084	0.585446	0.562441	0.50906
181.066	9.72545e-06	181.066	0.195845	181.066	0.471807	181.066	0.508604	181.066	0.514823	181.066	0.515188		648.819	0.538158	0.295099	0.893603	0.588625	0.714565	0.441106	0.585446	0.588625	0.50906
185.15	7.56974e-06	185.15	0.187956	185.15	0.464182	185.15	0.501065	185.15	0.507296	185.15	0.507662		652.615	0.530966	0.303223	0.893603	0.61481	0.714565	0.457127	0.585446	0.61481	0.50906
189.233	7.62185e-06	189.233	0.180358	189.233	0.456658	189.233	0.493604	189.233	0.499843	189.233	0.50021		656.411	0.523845	0.311346	0.893603	0.640995	0.714565	0.473149	0.585446	0.640995	0.50906
193.317	6.06733e-06	193.317	0.173012	193.317	0.449217	193.317	0.486206	193.317	0.492451	193.317	0.492818		660.206	0.516781	0.31947	0.893603	0.674497	0.714565	0.48917	0.585446	0.674497	0.50906
197.4	4.70801e-06	197.4	0.165895	197.4	0.441852	197.4	0.478866	197.4	0.485112	197.4	0.485479		664.002	0.509769	0.328203	0.893603	0.708	0.714565	0.507523	0.585446	0.708	0.50906
201.484	3.54387e-06	201.484	0.159007	201.484	0.434564	201.484	0.471583	201.484	0.477828	201.484	0.478195		667.798	0.50281	0.336935	0.893603	0.741502	0.714565	0.525875	0.585446	0.741502	0.50906
205.567	2.57492e-06	205.567	0.152347	205.567	0.427352	205.567	0.464358	205.567	0.470598	205.567	0.470965		671.594	0.495903	0.345668	0.893603	0.775005	0.714565	0.544227	0.585446	0.775005	0.50906
209.651	1.80116e-06	209.651	0.145916	209.651	0.420216	209.651	0.45719	209.651	0.463423	209.651	0.463789		675.389	0.489049	0.3544	0.893603	0.808507	0.714565	0.56258	0.585446	0.808507	0.50906
213.735	1.22259e-06	213.735	0.139713	213.735	0.413157	213.735	0.45008	213.735	0.456302	213.735	0.456668		679.185	0.482247	0.363133	0.893603	0.84201	0.714564	0.580932	0.585446	0.84201	0.50906
217.818	8.3921e-07	217.818	0.133739	217.818	0.406175	217.818	0.443028	217.818	0.449235	217.818	0.4496		682.981	0.475498	0.37252	0.893603	0.884875	0.714564	0.601954	0.585446	0.884875	0.50906
221.902	6.51016e-07	221.902	0.127994	221.902	0.399268	221.902	0.436032	221.902	0.442223	221.902	0.442587		686.776	0.468802	0.381907	0.893603	0.92774	0.714564	0.622976	0.585446	0.92774	0.50906
225.985	6.58011e-07	225.985	0.122477	225.985	0.392438	225.985	0.429095	225.985	0.435265	225.985	0.435627		690.572	0.462158	0.391294	0.893603	0.970606	0.714564	0.643999	0.585446	0.970606	0.50906
230.069	5.23234e-07	230.069	0.117158	230.069	0.385673	230.069	0.422205	230.069	0.428352	230.069	0.428713		694.368	0.455559	0.400682	0.893603	1.01347	0.714564	0.665021	0.585446	1.01347	0.50906
234.152	4.05425e-07	234.152	0.112017	234.152	0.378967	234.152	0.415358	234.152	0.421479	234.152	0.421839		698.163	0.448999	0.410069	0.893603	1.05634	0.714564	0.686043	0.585446	1.05634	0.50906
238.236	3.04585e-07	238.236	0.107052	238.236	0.372321	238.236	0.408555	238.236	0.414648	238.236	0.415006		701.959	0.442479	0.42016	0.893603	1.0992	0.714564	0.710124	0.585446	1.0992	0.50906
242.319	2.20713e-07	242.319	0.102265	242.319	0.365734	242.319	0.401795	242.319	0.407857	242.319	0.408213		705.755	0.435998	0.430251	0.893603	1.15405	0.714564	0.734204	0.585446	1.15405	0.50906
246.403	1.53809e-07	246.403	0.0976543	246.403	0.359206	246.403	0.395079	246.403	0.401107	246.403	0.401461		709.55	0.429558	0.440342	0.893603	1.20889	0.714564	0.758285	0.585446	1.20889	0.50906
250.486	1.03874e-07	250.486	0.093221	250.486	0.352737	250.486	0.388406	250.486	0.394397	250.486	0.394749		713.346	0.423158	0.450433	0.893603	1.26374	0.714564	0.782366	0.585446	1.26374	0.509059
254.57	7.09063e-08	254.57	0.0889649	254.57	0.346328	254.57	0.381776	254.57	0.387729	254.57	0.388079		717.142	0.416797	0.460523	0.893603	1.31858	0.714564	0.806446	0.585446	1.31858	0.509059
258.653	5.49073e-08	258.653	0.0848859	258.653	0.339978	258.653	0.37519	258.653	0.381101	258.653	0.381448		720.938	0.410476	0.471371	0.893603	1.37343	0.714564	0.83403	0.585446	1.37343	0.509059
262.737	5.58766e-08	262.737	0.0809839	262.737	0.333687	262.737	0.368647	262.737	0.374514	262.737	0.374859		724.733	0.404195	0.482218	0.893603	1.42827	0.714564	0.861614	0.585446	1.42827	0.509059
266.821	4.43913e-08	266.821	0.0772331	266.821	0.327447	266.821	0.362141	266.821	0.367961	266.821	0.368303		728.529	0.397948	0.493065	0.893603	1.49845	0.714563	0.889198	0.585446	1.49845	0.509059
270.904	3.43557e-08	270.904	0.073616	270.904	0.321254	270.904	0.355668	270.904	0.361439	270.904	0.361778		732.325	0.391731	0.503913	0.893603	1.56862	0.714563	0.916782	0.585446	1.56862	0.509059
274.988	2.57697e-08	274.988	0.0701326	274.988	0.315108	274.988	0.349228	274.988	0.354948	274.988	0.355284		736.12	0.385546	0.51476	0.893603	1.63879	0.714563	0.944365	0.585446	1.63879	0.509059
279.071	1.86333e-08	279.071	0.066783	279.071	0.309008	279.071	0.342821	279.071	0.348488	279.071	0.348821		739.916	0.379391	0.526421	0.893603	1.70896	0.714563	0.975962	0.585446	1.70896	0.509059
283.155	1.29466e-08	283.155	0.0635671	283.155	0.302954	283.155	0.336447	283.155	0.342059	283.155	0.342389		743.712	0.373266	0.538081	0.893603	1.77914	0.714563	1.00756	0.585446	1.77914	0.509059
287.238	8.70954e-09	287.238	0.060485	287.238	0.296947	287.238	0.330107	287.238	0.335661	287.238	0.335987		747.507	0.367173	0.549742	0.893603	1.84931	0.714563	1.03916	0.585446	1.84931	0.509058
291.322	5.92211e-09	291.322	0.0575366	291.322	0.290987	291.322	0.323799	291.322	0.329294	291.322	0.329617		751.303	0.36111	0.561402	0.893603	1.93909	0.714562	1.07075	0.585446	1.93909	0.509058
295.405	4.58432e-09	295.405	0.0547219	295.405	0.285073	295.405	0.317525	295.405	0.322958	295.405	0.323277		755.099	0.355078	0.573063	0.893603	2.02888	0.714562	1.10235	0.585446	2.02888	0.509058
299.489	4.69619e-09	299.489	0.052041	299.489	0.279205	299.489	0.311284	299.489	0.316653	299.489	0.316968		758.894	0.349077	0.585597	0.893603	2.11866	0.714562	1.13854	0.585446	2.11866	0.509058
303.572	3.72838e-09	303.572	0.0494716	303.572	0.273378	303.572	0.305071	303.572	0.310374	303.572	0.310685		762.69	0.343102	0.598132	0.893603	2.20845	0.714562	1.17474	0.585446	2.20845	0.509057
307.656	2.88296e-09	307.656	0.0470001	307.656	0.267587	307.656	0.298883	307.656	0.304118	307.656	0.304426		766.486	0.337151	0.610667	0.893603	2.29823	0.714561	1.21093	0.585445	2.29823	0.509057
311.739	2.15992e-09	311.739	0.0446263	311.739	0.261833	311.739	0.292721	311.739	0.297886	311.739	0.29819		770.282	0.331224	0.623201	0.893603	2.38801	0.714561	1.24712	0.585445	2.38801	0.509057
315.823	1.55927e-09	315.823	0.0423504	315.823	0.256116	315.823	0.286584	315.823	0.291678	315.823	0.291978		774.077	0.32532	0.635736	0.893603	2.50289	0.714561	1.28332	0.585445	2.50289	0.509057
319.907	1.081e-09	319.907	0.0401722	319.907	0.250434	319.907	0.280473	319.907	0.285493	319.907	0.285789		777.873	0.319441	0.64921	0.893603	2.61777	0.71456	1.32478	0.585445	2.61777	0.509056
323.99	7.25122e-10	323.99	0.0380919	323.99	0.244789	323.99	0.274387	323.99	0.279332	323.99	0.279623		781.669	0.313585	0.662684	0.893603	2.73264	0.71456	1.36624	0.585445	2.73264	0.509056
328.074	4.91627e-10	328.074	0.0361094	328.074	0.239181	328.074	0.268326	328.074	0.273195	328.074	0.273481		785.464	0.307754	0.676158	0.893603	2.84752	0.71456	1.40769	0.585445	2.84752	0.509055
332.157	3.80518e-10	332.157	0.0342247	332.157	0.233609	332.157	0.262291	332.157	0.267081	332.157	0.267362		789.26	0.301946	0.689633	0.893603	2.96239	0.714559	1.44915	0.585445	2.96239	0.509055
336.241	3.91794e-10	336.241	0.0324378	336.241	0.228074	336.241	0.256281	336.241	0.260991	336.241	0.261267		793.056	0.296162	0.703107	0.893603	3.07727	0.714559	1.49061	0.585445	3.07727	0.509055
340.324	3.10857e-10	340.324	0.0307302	340.324	0.22257	340.324	0.250292	340.324	0.25492	340.324	0.255192		796.851	0.290398	0.717591	0.893603	3.22425	0.714558	1.5381	0.585445	3.22425	0.509054
344.408	2.40176e-10	344.408	0.0290915	344.408	0.217094	344.408	0.244323	344.408	0.248867	344.408	0.249135		800.647	0.284653	0.732076	0.893603	3.37123	0.714558	1.58559	0.585445	3.37123	0.509053
348.491	1.79749e-10	348.491	0.0275217	348.491	0.211646	348.491	0.238373	348.491	0.242833	348.491	0.243095		804.443	0.278926	0.74656	0.893603	3.51821	0.714557	1.63308	0.585445	3.51821	0.509053
352.575	1.29577e-10	352.575	0.0260207	352.575	0.206227	352.575	0.232442	352.575	0.236815	352.575	0.237072		808.238	0.273218	0.761044	0.893603	3.66519	0.714556	1.68057	0.585445	3.66519	0.509052
356.658	8.96597e-11	356.658	0.0245886	356.658	0.200835	356.658	0.22653	356.658	0.230816	356.658	0.231068		812.034	0.267529	0.775529	0.893603	3.81217	0.714555	1.72807	0.585444	3.81217	0.509052
360.742	5.99975e-11	360.742	0.0232254	360.742	0.195472	360.742	0.220638	360.742	0.224834	360.742	0.225081		815.83	0.261857	0.791099	0.893603	3.95916	0.714555	1.78247	0.585444	3.95916	0.509051
364.826	4.059e-11	364.826	0.021931	364.826	0.190136	364.826	0.214764	364.826	0.21887	364.826	0.219111		819.625	0.256205	0.806669	0.893603	4.14721	0.714554	1.83686	0.585444	4.14721	0.50905
368.909	3.14374e-11	368.909	0.0207055	368.909	0.184829	368.909	0.20891	368.909	0.212924	368.909	0.21316		823.421	0.250571	0.822239	0.893603	4.33527	0.714553	1.89126	0.585444	4.33527	0.509049
372.993	3.25396e-11	372.993	0.0195489	372.993	0.17955	372.993	0.203075	372.993	0.206995	372.993	0.207226		827.217	0.244955	0.837809	0.893603	4.52333	0.714552	1.94566	0.585444	4.52333	0.509048
377.076	2.57972e-11	377.076	0.0184462	377.076	0.174295	377.076	0.197256	377.076	0.201082	377.076	0.201306		831.013	0.239355	0.853379	0.893603	4.71139	0.71455	2.00006	0.585444	4.71139	0.509047
381.16	1.99113e-11	381.16	0.0173898	381.16	0.169061	381.16	0.191451	381.16	0.195181	381.16	0.1954		834.808	0.233769	0.870117	0.893603	4.89944	0.714549	2.06238	0.585444	4.89944	0.509046
385.243	1.48819e-11	385.243	0.0163797	385.243	0.163848	385.243	0.18566	385.243	0.189293	385.243	0.189507		838.604	0.228197	0.886854	0.893603	5.0875	0.714548	2.12469	0.585443	5.0875	0.509045
389.327	1.07092e-11	389.327	0.0154159	389.327	0.158656	389.327	0.179883	389.327	0.183418	389.327	0.183626		842.4	0.222639	0.903591	0.893603	5.32811	0.714546	2.187	0.585443	5.32811	0.509043
393.41	7.39305e-12	393.41	0.0144983	393.41	0.153485	393.41	0.17412	393.41	0.177556	393.41	0.177758		846.195	0.217096	0.920328	0.893603	5.56873	0.714545	2.24932	0.585443	5.56873	0.509041
397.494	4.93346e-12	397.494	0.013627	397.494	0.148335	397.494	0.168372	397.494	0.171707	397.494	0.171903		849.991	0.211566	0.937066	0.893603	5.80934	0.714543	2.31163	0.585443	5.80934	0.50904
401.577	3.33046e-12	401.577	0.012802	401.577	0.143205	401.577	0.162637	401.577	0.165871	401.577	0.166061		853.787	0.206051	0.955058	0.893603	6.04996	0.714541	2.38301	0.585443	6.04996	0.509038
405.661	2.58402e-12	405.661	0.0120233	405.661	0.138097	405.661	0.156916	405.661	0.160048	405.661	0.160232		857.582	0.200549	0.97305	0.893603	6.29057	0.714539	2.45439	0.585442	6.29057	0.509036
409.744	2.69417e-12	409.744	0.0112908	409.744	0.133009	409.744	0.151209	409.744	0.154238	409.744	0.154416		861.378	0.195062	0.991042	0.893603	6.53119	0.714537	2.52577	0.585442	6.53119	0.509034
413.828	2.13363e-12	413.828	0.010593	413.828	0.127939	413.828	0.145514	413.828	0.148438	413.828	0.14861		865.166	0.189599	1.00903	0.893603	6.83905	0.714534	2.59715	0.585442	6.83905	0.509032
417.912	1.64454e-12	417.912	0.00992423	417.912	0.122884	417.912	0.139829	417.912	0.142647	417.912	0.142813		868.953	0.184145	1.02703	0.893603	7.1469	0.714532	2.66853	0.585442	7.1469	0.509029
421.995	1.2269e-12	421.995	0.00928444	421.995	0.117843	421.995	0.134153	421.995	0.136865	421.995	0.137025		872.741	0.178702	1.04637	0.893603	7.45476	0.714529	2.75029	0.585441	7.45476	0.509026
426.079	8.80698e-13	426.079	0.00867366	426.079	0.112816	426.079	0.128486	426.079	0.131092	426.079	0.131245		876.528	0.17327	1.06571	0.893603	7.76262	0.714526	2.83205	0.585441	7.76262	0.509023
430.162	6.05948e-13	430.162	0.0080919	430.162	0.107804	430.162	0.122829	430.162	0.125328	430.162	0.125475		880.316	0.167848	1.08505	0.893603	8.07048	0.714522	2.91382	0.585441	8.07048	0.50902
434.246	4.02645e-13	434.246	0.00753914	434.246	0.102806	434.246	0.117182	434.246	0.119572	434.246	0.119713		884.103	0.162436	1.10439	0.893603	8.37834	0.714519	2.99558	0.58544	8.37834	0.509017
438.329	2.70789e-13	438.329	0.0070154	438.329	0.097823	438.329	0.111544	438.329	0.113826	438.329	0.11396		887.891	0.157034	1.12373	0.893603	8.77224	0.714515	3.07735	0.58544	8.77224	0.509013
442.413	2.1038e-13	442.413	0.00652067	442.413	0.0928543	442.413	0.105916	442.413	0.108088	442.413	0.108215		891.678	0.151643	1.14452	0.893603	9.16613	0.71451	3.171	0.58544	9.16613	0.509009
446.496	2.21419e-13	446.496	0.00605495	446.496	0.0879001	446.496	0.100298	446.496	0.102358	446.496	0.10248		895.466	0.146262	1.16531	0.893603	9.56003	0.714505	3.26466	0.585439	9.56003	0.509004
450.58	1.75579e-13	450.58	0.00560946	450.58	0.0829572	450.58	0.0946866	450.58	0.0966361	450.58	0.0967506		899.119	0.14108	1.1861	0.893603	9.95393	0.7145	3.35832	0.585439	9.95393	0.509
454.663	1.35544e-13	454.663	0.00517972	454.663	0.0780228	454.663	0.089081	454.663	0.0909188	454.663	0.0910268		902.773	0.135904	1.20689	0.893603	10.3478	0.714495	3.45198	0.585438	10.3478	0.508995
458.747	1.01316e-13	458.747	0.00476573	458.747	0.0730969	458.747	0.0834811	458.747	0.0852066	458.747	0.0853081		906.427	0.130734	1.22768	0.893603	10.7417	0.71449	3.54564	0.585438	10.7417	0.50899
462.83	7.28929e-14	462.83	0.00436749	462.83	0.0681795	462.83	0.0778866	462.83	0.0794996	462.83	0.0795944		910.081	0.125572	1.25003	0.893603	11.2457	0.714483	3.65292	0.585438	11.2457	0.508983
466.914	5.02757e-14	466.914	0.00398501	466.914	0.0632706	466.914	0.0722978	466.914	0.0737976	466.914	0.0738858		913.735	0.120416	1.27238	0.893603	11.7497	0.714475	3.76021	0.585437	11.7497	0.508976
470.998	3.34643e-14	470.998	0.00361827	470.998	0.0583702	470.998	0.0667145	470.998	0.0681008	470.998	0.0681823		917.388	0.115266	1.29473	0.893603	12.2537	0.714467	3.86749	0.585436	12.2537	0.508968
475.081	2.24585e-14	475.081	0.00326729	475.081	0.0534782	475.081	0.0611368	475.081	0.0624091	475.081	0.0624839		921.042	0.110124	1.31708	0.893603	12.7576	0.714459	3.97478	0.585436	12.7576	0.508961
479.165	1.72585e-14	479.165	0.00293206	479.165	0.0485948	479.165	0.0555647	479.165	0.0567225	479.165	0.0567905		924.696	0.104988	1.33943	0.893603	13.2616	0.71445	4.08206	0.585435	13.2616	0.508953
483.248	1.78643e-14	483.248	0.00261258	483.248	0.0437199	483.248	0.0499981	483.248	0.051041	483.248	0.0511022		928.35	0.0998585	1.36345	0.893603	13.7656	0.714442	4.20495	0.585435	13.7656	0.508944
487.332	1.40975e-14	487.332	0.00230222	487.332	0.0388511	487.332	0.0444356	487.332	0.0453632	487.332	0.0454177		931.403	0.0955755	1.38748	0.893603	14.4104	0.71443	4.32784	0.585434	14.4104	0.508933
491.415	1.07762e-14	491.415	0.00199688	491.415	0.0339851	491.415	0.0388749	491.415	0.039687	491.415	0.0397348		934.457	0.0912955	1.4115	0.893602	15.0553	0.714417	4.45074	0.585433	15.0553	0.508921
495.499	7.90031e-15	495.499	0.00169656	495.499	0.0291218	495.499	0.0333159	495.499	0.0340125	495.499	0.0340535		937.511	0.0870184	1.43553	0.893602	15.7001	0.714404	4.57363	0.585432	15.7001	0.508909
499.582	5.46992e-15	499.582	0.00140125	499.582	0.0242612	499.582	0.0277588	499.582	0.0283397	499.582	0.0283738		940.564	0.0827444	1.45955	0.893602	16.3449	0.714391	4.69652	0.585432	16.3449	0.508897
503.666	3.48501e-15	503.666	0.00111096	503.666	0.0194035	503.666	0.0222035	503.666	0.0226685	503.666	0.0226958		943.618	0.0784734	1.48538	0.893602	16.9897	0.714377	4.83729	0.585431	16.9897	0.508883
507.749	1.94555e-15	507.749	0.000825695	507.749	0.0145485	507.749	0.0166499	507.749	0.0169989	507.749	0.0170194		946.672	0.0742053	1.5112	0.893602	17.6346	0.714362	4.97806	0.58543	17.6346	0.50887
511.833	8.5157e-16	511.833	0.000545445	511.833	0.00969622	511.833	0.0110981	511.833	0.011331	511.833	0.0113446		949.725	0.0699403	1.53703	0.893602	18.4596	0.714343	5.11883	0.585429	18.4596	0.508852
515.916	2.03052e-16	515.916	0.000270213	515.916	0.00484673	515.916	0.00554818	515.916	0.00566466	515.916	0.0056715		952.779	0.0656782	1.56285	0.893602	19.2846	0.714323	5.2596	0.585428	19.2846	0.508832
520	0	520	0	520	0	520	0	520	0	520	0		955.833	0.0614191	1.58868	0.893602	20.1097	0.714302	5.40037	0.585427	20.1097	0.508813
													958.435	0.0577911	1.61644	0.893602	20.9347	0.71428	5.56162	0.585426	20.9347	0.508792
													961.038	0.0541643	1.6442	0.893602	21.7598	0.714257	5.72287	0.585425	21.7598	0.50877
													963.64	0.0505387	1.67196	0.893602	22.5848	0.714233	5.88412	0.585423	22.5848	0.508748
													966.242	0.0469142	1.69972	0.893602	23.6404	0.714201	6.04537	0.585422	23.6404	0.508718
													968.845	0.043291	1.72748	0.893602	24.696	0.714168	6.20662	0.585421	24.696	0.508687
													971.447	0.039669	1.75733	0.893602	25.7516	0.714133	6.39133	0.585419	25.7516	0.508654
													974.05	0.0360482	1.78717	0.893602	26.8073	0.714097	6.57604	0.585418	26.8073	0.50862
													976.652	0.0324286	1.81701	0.893602	27.8629	0.714059	6.76075	0.585416	27.8629	0.508585
													979.255	0.0288103	1.84685	0.893602	28.9185	0.71402	6.94546	0.585414	28.9185	0.508548
													981.558	0.0256079	1.8767	0.893602	30.2691	0.713968	7.13017	0.585413	30.2691	0.508499
													983.862	0.0224059	1.90878	0.893602	31.6197	0.713914	7.34175	0.585411	31.6197	0.508448
													986.165	0.0192041	1.94086	0.893602	32.9704	0.713857	7.55333	0.585408	32.9704	0.508394
													988.469	0.0160027	1.97294	0.893602	34.321	0.713798	7.76491	0.585406	34.321	0.508339
													990.772	0.0128016	2.00502	0.893602	35.6716	0.713736	7.97649	0.585404	35.6716	0.508281
													993.076	0.00960072	2.0371	0.893602	37.0222	0.713672	8.18807	0.585402	37.0222	0.508221
													995.379	0.00640018	2.07158	0.893602	38.7674	0.713586	8.43043	0.585399	38.7674	0.50814
													997.683	0.00319994	2.10606	0.893602	40.5125	0.713496	8.67279	0.585396	40.5125	0.508055
													999.987	0	2.14055	0.893602	42.2576	0.713401	8.91515	0.585394	42.2576	0.507967
															2.17503	0.893602	44.0028	0.713303	9.15752	0.585391	44.0028	0.507874
															2.20952	0.893602	45.7479	0.713201	9.39988	0.585388	45.7479	0.507779
															2.24659	0.893601	47.493	0.713095	9.6775	0.585384	47.493	0.507679
															2.28366	0.893601	49.7259	0.712953	9.95512	0.58538	49.7259	0.507546
															2.32073	0.893601	51.9587	0.712804	10.2327	0.585377	51.9587	0.507407
															2.3578	0.893601	54.1916	0.71265	10.5104	0.585373	54.1916	0.507262
															2.39486	0.893601	56.4244	0.712488	10.788	0.585369	56.4244	0.507111
															2.43471	0.893601	58.6573	0.71232	11.106	0.585364	58.6573	0.506954
															2.47456	0.893601	60.8901	0.712145	11.424	0.58536	60.8901	0.50679
															2.51441	0.893601	63.7495	0.711911	11.742	0.585355	63.7495	0.506572
															2.55426	0.893601	66.6088	0.711667	12.06	0.58535	66.6088	0.506344
															2.59411	0.893601	69.4682	0.711412	12.378	0.585345	69.4682	0.506106
															2.63694	0.893601	72.3275	0.711145	12.7423	0.585338	72.3275	0.505858
															2.67978	0.893601	75.1869	0.710868	13.1066	0.585332	75.1869	0.5056
															2.72261	0.893601	78.0462	0.71058	13.4709	0.585326	78.0462	0.505332
															2.76545	0.893601	81.7151	0.710194	13.8351	0.585319	81.7151	0.504973
															2.80828	0.893601	85.3841	0.70979	14.1994	0.585312	85.3841	0.504599
															2.85433	0.8936	89.053	0.709368	14.6167	0.585304	89.053	0.504207
															2.90038	0.8936	92.7219	0.708927	15.0339	0.585296	92.7219	0.5038
															2.94642	0.8936	96.3909	0.708468	15.4512	0.585288	96.3909	0.503375
															2.99247	0.8936	100.06	0.70799	15.8685	0.585279	100.06	0.502935
															3.03852	0.8936	104.761	0.707351	16.2857	0.58527	104.761	0.502347
															3.08802	0.8936	109.461	0.706681	16.7637	0.58526	109.461	0.501732
															3.13751	0.8936	114.162	0.705981	17.2417	0.585249	114.162	0.50109
															3.18701	0.8936	118.863	0.705249	17.7197	0.585238	118.863	0.500421
															3.23651	0.8936	123.564	0.704486	18.1976	0.585226	123.564	0.499725
															3.28601	0.8936	128.265	0.703692	18.6756	0.585215	128.265	0.499003
															3.33922	0.893599	134.146	0.702655	19.2231	0.585201	134.146	0.498061
															3.39243	0.893599	140.028	0.701567	19.7706	0.585187	140.028	0.497078
															3.44564	0.893599	145.91	0.700429	20.3181	0.585172	145.91	0.496052
															3.49884	0.893599	151.792	0.69924	20.8657	0.585157	151.792	0.494986
															3.55205	0.893599	157.674	0.698	21.4132	0.585142	157.674	0.493877
															3.60925	0.893599	163.556	0.696709	22.0403	0.585124	163.556	0.492727
															3.66645	0.893599	169.682	0.695309	22.6675	0.585105	169.682	0.491484
															3.72365	0.893599	175.808	0.693852	23.2947	0.585086	175.808	0.490197
															3.78084	0.893598	181.935	0.692336	23.9218	0.585066	181.935	0.488865
															3.83804	0.893598	188.061	0.690761	24.549	0.585046	188.061	0.487488
															3.89953	0.893598	194.187	0.689129	25.2674	0.585022	194.187	0.486066
															3.96101	0.893598	200.313	0.687438	25.9858	0.584998	200.313	0.484599
															4.0225	0.893598	206.439	0.685687	26.7042	0.584973	206.439	0.483088
															4.08398	0.893598	212.565	0.683873	27.4226	0.584947	212.565	0.481532
															4.14547	0.893597	218.692	0.681998	28.141	0.58492	218.692	0.479932
															4.21156	0.893597	224.818	0.68006	28.9639	0.584889	224.818	0.478288
															4.27766	0.893597	230.944	0.678061	29.7868	0.584857	230.944	0.476599
															4.34375	0.893597	237.07	0.675999	30.6097	0.584824	237.07	0.474866
															4.40985	0.893597	243.196	0.673872	31.4327	0.58479	243.196	0.473089
															4.47594	0.893597	249.323	0.67168	32.2556	0.584755	249.323	0.471268
															4.54699	0.893596	255.449	0.669421	33.1982	0.584714	255.449	0.469404
															4.61804	0.893596	261.575	0.667096	34.1409	0.584672	261.575	0.467496
															4.68909	0.893596	267.701	0.664704	35.0835	0.584629	267.701	0.465545
															4.76014	0.893596	273.827	0.662246	36.0261	0.584584	273.827	0.46355
															4.83119	0.893595	279.953	0.659719	36.9688	0.584538	279.953	0.461511
															4.90756	0.893595	286.08	0.657122	38.1239	0.584481	286.08	0.45943
															4.98394	0.893595	292.206	0.654455	39.2791	0.584421	292.206	0.457306
															5.06031	0.893595	298.332	0.651718	40.4343	0.58436	298.332	0.45514
															5.13669	0.893594	304.458	0.64891	41.5895	0.584297	304.458	0.45293
															5.21307	0.893594	310.584	0.646032	42.7446	0.584233	310.584	0.450678
															5.29517	0.893594	316.71	0.643081	44.2226	0.584147	316.71	0.448384
															5.37727	0.893594	322.837	0.640057	45.7006	0.584059	322.837	0.446048
															5.45937	0.893593	328.963	0.63696	47.1785	0.583968	328.963	0.44367
															5.54147	0.893593	335.089	0.633788	48.6565	0.583874	335.089	0.44125
															5.62357	0.893593	341.215	0.630544	50.1344	0.583777	341.215	0.438789
															5.71182	0.893592	347.341	0.627226	52.0252	0.583648	347.341	0.436286
															5.80008	0.893592	353.468	0.623832	53.9159	0.583515	353.468	0.433742
															5.88834	0.893592	359.594	0.620363	55.8067	0.583377	359.594	0.431158
															5.97659	0.893591	365.72	0.616819	57.6974	0.583235	365.72	0.428533
															6.06485	0.893591	371.846	0.6132	59.5882	0.583087	371.846	0.425867
															6.15972	0.893591	377.972	0.609505	62.007	0.582892	377.972	0.423161
															6.25459	0.89359	384.098	0.605735	64.4258	0.582688	384.098	0.420415
															6.34946	0.89359	390.225	0.601889	66.8446	0.582477	390.225	0.417629
															6.44433	0.893589	396.351	0.597968	69.2635	0.582258	396.351	0.414804
															6.5392	0.893589	402.477	0.593971	71.6823	0.582032	402.477	0.411939
															6.64118	0.893589	408.603	0.5899	74.7903	0.581729	408.603	0.409036
															6.74317	0.893588	414.729	0.585753	77.8982	0.581413	414.729	0.406094
															6.84515	0.893588	420.856	0.581532	81.0062	0.581085	420.856	0.403112
															6.94713	0.893587	426.982	0.577236	84.1142	0.580743	426.982	0.400093
															7.04912	0.893587	433.108	0.572867	87.2222	0.580389	433.108	0.397036
															7.15875	0.893586	439.234	0.568427	91.2013	0.579917	439.234	0.393942
															7.26837	0.893586	445.36	0.563914	95.1805	0.579423	445.36	0.39081
															7.378	0.893585	451.486	0.559329	99.1597	0.578908	451.486	0.387641
															7.48763	0.893585	457.613	0.554672	103.139	0.578372	457.613	0.384434
															7.59726	0.893584	463.739	0.549945	107.118	0.577815	463.739	0.381191
															7.7151	0.893584	469.865	0.54515	112.221	0.577069	469.865	0.377912
															7.83295	0.893583	475.991	0.540289	117.325	0.576289	475.991	0.374598
															7.9508	0.893582	482.117	0.53536	122.428	0.575473	482.117	0.371248
															8.06864	0.893582	488.244	0.530364	127.531	0.574622	488.244	0.367863
															8.18649	0.893581	494.37	0.525301	132.635	0.573737	494.37	0.364442
															8.31317	0.89358	500.496	0.520175	139.056	0.572573	500.496	0.360986
															8.43985	0.89358	506.622	0.514988	145.477	0.571353	506.622	0.357497
															8.56653	0.893579	512.748	0.509742	151.898	0.570078	512.748	0.353974
															8.69321	0.893578	518.874	0.504436	158.318	0.568747	518.874	0.350418
															8.81989	0.893578	525.001	0.49907	164.739	0.56736	525.001	0.346828
															8.95607	0.893577	531.127	0.493645	171.957	0.565735	531.127	0.343205
															9.09224	0.893576	537.253	0.488164	179.176	0.564039	537.253	0.339549
															9.22842	0.893575	543.379	0.482631	186.394	0.562272	543.379	0.335862
															9.3646	0.893574	549.505	0.477047	193.612	0.560434	549.505	0.332143
															9.50077	0.893573	555.631	0.471412	200.83	0.558526	555.631	0.328393
															9.64716	0.893573	561.758	0.465725	208.179	0.556511	561.758	0.324611
															9.79354	0.893572	567.884	0.459987	215.528	0.554421	567.884	0.320798
															9.93993	0.893571	574.01	0.454203	222.878	0.552258	574.01	0.316955
															10.0863	0.89357	580.136	0.448376	230.227	0.550022	580.136	0.313082
															10.2327	0.893569	586.262	0.442507	237.576	0.547711	586.262	0.309181
															10.3901	0.893568	592.389	0.436595	244.926	0.545327	592.389	0.305251
															10.5474	0.893567	598.515	0.43064	252.275	0.54287	598.515	0.301291
															10.7048	0.893565	604.641	0.424643	259.624	0.540338	604.641	0.297302
															10.8621	0.893564	610.767	0.418608	266.974	0.537733	610.767	0.293285
															11.0195	0.893563	616.893	0.412539	274.323	0.535055	616.893	0.289242
															11.1886	0.893562	623.019	0.406436	281.673	0.532302	623.019	0.285172
															11.3578	0.893561	629.146	0.400299	289.022	0.529477	629.146	0.281075
															11.527	0.893559	635.272	0.394128	296.371	0.526578	635.272	0.276951
															11.6961	0.893558	641.398	0.387923	303.721	0.523605	641.398	0.272801
															11.8653	0.893557	647.524	0.381688	311.07	0.520559	647.524	0.268626
															12.0471	0.893555	653.65	0.375427	318.419	0.51744	653.65	0.264426
															12.2289	0.893554	659.777	0.369139	325.769	0.514249	659.777	0.260202
															12.4108	0.893552	665.903	0.362825	333.118	0.510985	665.903	0.255953
															12.5926	0.893551	672.029	0.356484	340.467	0.507648	672.029	0.251681
															12.7744	0.893549	678.155	0.350116	347.817	0.504238	678.155	0.247384
															12.9699	0.893548	684.281	0.343726	355.166	0.500757	684.281	0.243065
															13.1654	0.893546	690.407	0.337316	362.515	0.497204	690.407	0.238724
															13.3608	0.893544	696.534	0.330886	369.865	0.493581	696.534	0.234361
															13.5563	0.893543	702.66	0.324436	377.214	0.489885	702.66	0.229976
															13.7518	0.893541	708.786	0.317966	384.563	0.486119	708.786	0.22557
															13.9619	0.893539	714.912	0.311476	391.913	0.482283	714.912	0.221143
															14.172	0.893537	721.038	0.304969	399.262	0.478377	721.038	0.216695
															14.3821	0.893535	727.165	0.298448	406.611	0.474403	727.165	0.212227
															14.5922	0.893533	733.291	0.291911	413.961	0.470359	733.291	0.207741
															14.8024	0.893531	739.417	0.285359	421.31	0.466246	739.417	0.203236
															15.0282	0.893529	745.543	0.278793	428.659	0.462065	745.543	0.198712
															15.2541	0.893527	751.669	0.272212	436.009	0.457818	751.669	0.194169
															15.48	0.893524	757.773	0.265643	443.358	0.453505	757.773	0.189625
															15.7058	0.893522	763.877	0.259064	450.708	0.449125	763.877	0.185064
															15.9317	0.89352	769.98	0.252474	458.057	0.444679	769.98	0.180488
															16.1745	0.893517	776.084	0.245873	465.406	0.440168	776.084	0.175895
															16.4173	0.893514	782.188	0.239262	472.756	0.435595	782.188	0.171286
															16.6601	0.893512	788.291	0.23264	480.105	0.430959	788.291	0.16666
															16.9029	0.893509	794.032	0.226404	487.454	0.426259	794.032	0.162296
															17.1457	0.893506	799.774	0.220161	494.804	0.421497	799.774	0.157919
															17.4067	0.893503	805.515	0.213911	502.153	0.416675	805.515	0.153531
															17.6677	0.8935	811.256	0.207655	509.502	0.411793	811.256	0.14913
															17.9287	0.893497	816.997	0.201392	516.852	0.406853	816.997	0.144717
															18.1897	0.893494	822.738	0.195122	524.201	0.401854	822.738	0.140291
															18.4507	0.893491	828.026	0.189342	531.55	0.396796	828.026	0.136205
															18.7313	0.893488	833.315	0.183558	538.9	0.391682	833.315	0.132111
															19.0119	0.893484	838.603	0.17777	546.249	0.386513	838.603	0.128008
															19.2924	0.893481	843.891	0.171978	553.598	0.381291	843.891	0.123896
															19.573	0.893477	849.18	0.166182	560.948	0.376014	849.18	0.119776
															19.8536	0.893473	854.468	0.160382	568.297	0.370683	854.468	0.115647
															20.1552	0.893469	859.322	0.155055	575.646	0.365301	859.322	0.111851
															20.4568	0.893465	864.177	0.149726	582.996	0.359869	864.177	0.108048
															20.7584	0.893461	869.031	0.144394	590.345	0.354388	869.031	0.10424
															21.06	0.893457	873.886	0.13906	597.695	0.348858	873.886	0.100425
															21.3616	0.893453	878.741	0.133723	605.044	0.343278	878.741	0.0966052
															21.6858	0.893448	883.595	0.128384	612.393	0.337652	883.595	0.0927792
															22.01	0.893444	887.783	0.123776	619.743	0.331982	887.783	0.0894746
															22.3342	0.893439	891.971	0.119168	627.092	0.326268	891.971	0.0861667
															22.6584	0.893434	896.158	0.114558	634.441	0.32051	896.158	0.0828552
															22.9826	0.893429	900.346	0.109947	641.791	0.314707	900.346	0.0795404
															23.3312	0.893424	904.534	0.105334	649.14	0.308863	904.534	0.076222
															23.6797	0.893419	908.721	0.10072	656.489	0.30298	908.721	0.0729003
															24.0282	0.893413	912.067	0.0970339	663.839	0.297059	912.067	0.0702445
															24.3767	0.893408	915.412	0.0933468	671.188	0.291098	915.412	0.067587
															24.7252	0.893402	918.758	0.0896591	678.537	0.285098	918.758	0.0649277
															25.0999	0.893396	922.103	0.0859707	685.887	0.279062	922.103	0.0622668
															25.4745	0.893389	925.449	0.0822818	693.236	0.272992	925.449	0.0596041
															25.8491	0.893383	928.794	0.0785923	700.585	0.266888	928.794	0.0569398
															26.2238	0.893377	931.404	0.0757135	707.935	0.26075	931.404	0.05486
															26.5984	0.89337	934.014	0.0728343	715.284	0.254579	934.014	0.0527795
															27.0011	0.893363	936.624	0.0699549	722.633	0.248376	936.624	0.0506981
															27.4039	0.893356	939.234	0.0670753	729.983	0.242144	939.234	0.0486159
															27.8066	0.893348	941.845	0.0641953	737.332	0.235883	941.845	0.046533
															28.2093	0.893341	944.455	0.0613151	744.682	0.229593	944.455	0.0444491
															28.612	0.893333	946.491	0.0590679	752.031	0.223274	946.491	0.0428229
															29.045	0.893325	948.527	0.0568205	759.351	0.216954	948.527	0.0411963
															29.4779	0.893317	950.564	0.054573	766.672	0.21061	950.564	0.0395692
															29.9108	0.893308	952.6	0.0523253	773.993	0.204241	952.6	0.0379418
															30.3437	0.8933	954.637	0.0500776	781.313	0.197848	954.637	0.036314
															30.7766	0.893291	956.673	0.0478297	788.634	0.191432	956.673	0.0346858
															31.242	0.893282	958.262	0.0460759	795.516	0.185379	958.262	0.0334153
															31.7074	0.893272	959.85	0.0443219	802.398	0.17931	959.85	0.0321446
															32.1727	0.893262	961.439	0.042568	809.28	0.173222	961.439	0.0308737
															32.6381	0.893252	963.028	0.040814	816.162	0.167117	963.028	0.0296027
															33.1035	0.893242	964.617	0.0390599	823.044	0.160995	964.617	0.0283314
															33.6037	0.893231	966.205	0.0373057	829.384	0.155341	966.205	0.02706
															34.104	0.89322	967.445	0.0359372	835.723	0.149676	967.445	0.0260679
															34.6042	0.893208	968.684	0.0345685	842.063	0.143998	968.684	0.0250758
															35.1045	0.893197	969.924	0.0331999	848.402	0.138308	969.924	0.0240835
															35.6047	0.893185	971.164	0.0318312	854.741	0.132606	971.164	0.0230912
															36.1557	0.893172	972.403	0.0304625	860.56	0.127364	972.403	0.0220988
															36.7068	0.893159	973.643	0.0290938	866.378	0.122113	973.643	0.0211062
															37.2578	0.893145	974.61	0.0280259	872.197	0.116854	974.61	0.0203318
															37.8088	0.893132	975.577	0.026958	878.015	0.111587	975.577	0.0195574
															38.3598	0.893118	976.544	0.0258901	883.833	0.106312	976.544	0.0187829
															39.0525	0.8931	977.511	0.0248222	888.849	0.101759	977.511	0.0180084
															39.7452	0.893082	978.478	0.0237542	893.865	0.0972012	978.478	0.0172338
															40.4378	0.893064	979.445	0.0226863	898.881	0.0926387	979.445	0.0164593
															41.1305	0.893045	980.199	0.0218531	903.896	0.0880714	980.199	0.0158549
															41.8232	0.893026	980.954	0.0210198	908.912	0.0834994	980.954	0.0152505
															42.7103	0.893001	981.708	0.0201866	912.917	0.0798457	981.708	0.0146461
															43.5975	0.892975	982.463	0.0193534	916.922	0.0761897	982.463	0.0140417
															44.4846	0.89295	983.217	0.0185202	920.928	0.0725314	983.217	0.0134372
															45.3718	0.892923	983.972	0.0176869	924.933	0.0688707	983.972	0.0128328
															46.2589	0.892896	984.561	0.0170368	928.938	0.0652077	984.561	0.0123612
															47.3951	0.892861	985.149	0.0163867	932.063	0.0623483	985.149	0.0118896
															48.5313	0.892824	985.738	0.0157366	935.188	0.0594878	985.738	0.0114179
															49.6676	0.892787	986.327	0.0150865	938.313	0.0566262	986.327	0.0109463
															50.8038	0.892749	986.915	0.0144364	941.438	0.0537634	986.915	0.0104747
															51.94	0.89271	987.504	0.0137863	944.563	0.0508996	987.504	0.010003
															53.3952	0.892659	987.963	0.0132791	947.001	0.0486645	987.963	0.00963503
															54.8504	0.892607	988.422	0.0127719	949.44	0.0464288	988.422	0.00926705
															56.3056	0.892553	988.882	0.0122647	951.878	0.0441927	988.882	0.00889905
															57.7608	0.892497	989.341	0.0117575	954.316	0.041956	989.341	0.00853106
															59.216	0.89244	989.8	0.0112503	956.754	0.0397187	989.8	0.00816306
															61.0797	0.892365	990.259	0.0107431	958.657	0.0379729	990.259	0.00779505
															62.9435	0.892288	990.618	0.0103474	960.559	0.0362267	990.618	0.00750794
															64.8072	0.892208	990.976	0.00995163	962.462	0.0344803	990.976	0.00722082
															66.671	0.892126	991.334	0.00955591	964.364	0.0327337	991.334	0.0069337
															68.5348	0.892041	991.693	0.00916018	966.267	0.0309868	991.693	0.00664657
															70.9275	0.891929	992.051	0.00876446	967.751	0.0296237	992.051	0.00635945
															73.3203	0.891812	992.409	0.00836873	969.235	0.0282604	992.409	0.00607232
															75.7131	0.891691	992.689	0.00805999	970.72	0.0268971	992.689	0.00584831
															78.1059	0.891567	992.968	0.00775125	972.204	0.0255336	992.968	0.00562429
															80.4987	0.891438	993.248	0.0074425	973.689	0.02417	993.248	0.00540027
															83.5696	0.891266	993.527	0.00713376	974.847	0.023106	993.527	0.00517626
															86.6406	0.891088	993.807	0.00682502	976.005	0.0220419	993.807	0.00495224
															89.7115	0.890903	994.087	0.00651627	977.163	0.0209778	994.087	0.00472822
															92.7824	0.89071	994.305	0.0062754	978.321	0.0199136	994.305	0.00455344
															95.8534	0.890511	994.523	0.00603452	979.479	0.0188494	994.523	0.00437866
															99.7885	0.890245	994.741	0.00579364	980.383	0.018019	994.741	0.00420388
															103.724	0.889967	994.959	0.00555276	981.287	0.0171886	994.959	0.0040291
															107.659	0.889677	995.177	0.00531188	982.19	0.0163581	995.177	0.00385432
															111.594	0.889374	995.395	0.005071	983.094	0.0155276	995.395	0.00367954
															115.529	0.88906	995.565	0.00488307	983.998	0.0146971	995.565	0.00354318
															120.578	0.888639	995.735	0.00469514	984.703	0.0140491	995.735	0.00340682
															125.627	0.888196	995.906	0.00450721	985.408	0.0134011	995.906	0.00327045
															130.676	0.887731	996.076	0.00431927	986.113	0.0127531	996.076	0.00313409
															135.725	0.887244	996.246	0.00413134	986.818	0.012105	996.246	0.00299773
															140.774	0.886736	996.416	0.00394341	987.523	0.011457	996.416	0.00286136
															146.864	0.886094	996.549	0.00379679	988.073	0.0109513	996.549	0.00275497
															152.953	0.885416	996.682	0.00365016	988.623	0.0104456	996.682	0.00264858
															159.043	0.884702	996.814	0.00350354	989.173	0.00993997	996.814	0.00254219
															165.132	0.883952	996.947	0.00335692	989.724	0.0094343	996.947	0.0024358
															171.222	0.883167	997.08	0.0032103	990.274	0.00892863	997.08	0.00232941
															177.562	0.882309	997.213	0.00306367	990.703	0.00853407	997.213	0.00222302
															183.903	0.881405	997.316	0.00294928	991.132	0.00813952	997.316	0.00214002
															190.243	0.880456	997.42	0.00283489	991.561	0.00774496	997.42	0.00205702
															196.583	0.87946	997.523	0.00272049	991.991	0.00735039	997.523	0.00197401
															202.923	0.878419	997.627	0.0026061	992.42	0.00695583	997.627	0.00189101
															209.288	0.877325	997.731	0.00249171	992.755	0.00664797	997.731	0.001808
															215.653	0.876174	997.834	0.00237731	993.09	0.00634011	997.834	0.001725
															222.018	0.874966	997.915	0.00228806	993.425	0.00603225	997.915	0.00166024
															228.384	0.873702	997.996	0.00219881	993.76	0.00572438	997.996	0.00159548
															234.749	0.872381	998.077	0.00210957	994.094	0.00541652	998.077	0.00153072
															241.114	0.870999	998.157	0.00202032	994.356	0.00517631	998.157	0.00146596
															247.479	0.869545	998.238	0.00193107	994.617	0.0049361	998.238	0.0014012
															253.844	0.86802	998.319	0.00184182	994.878	0.00469588	998.319	0.00133644
															260.209	0.866423	998.382	0.00177219	995.14	0.00445567	998.382	0.00128592
															266.574	0.864754	998.445	0.00170256	995.401	0.00421546	998.445	0.00123539
															272.94	0.863007	998.508	0.00163293	995.605	0.00402803	998.508	0.00118487
															279.305	0.861166	998.571	0.0015633	995.809	0.00384061	998.571	0.00113434
															285.67	0.859231	998.634	0.00149366	996.013	0.00365318	998.634	0.00108382
															292.035	0.857204	998.697	0.00142403	996.217	0.00346576	998.697	0.00103329
															298.4	0.855083	998.746	0.00136971	996.42	0.00327833	998.746	0.000994
															304.765	0.852856	998.796	0.00131538	996.58	0.00313209	998.796	0.000954
															311.13	0.850506	998.845	0.00126106	996.739	0.00298586	998.845	0.000915
															317.495	0.848031	998.894	0.00120673	996.898	0.00283962	998.894	0.000876
															323.861	0.845432	998.943	0.00115241	997.057	0.00269338	998.943	0.000836
															330.226	0.84271	998.992	0.00109808	997.216	0.00254714	998.992	0.000797
															336.591	0.839843	999.031	0.0010557	997.34	0.00243304	999.031	0.000766
															342.956	0.83681	999.069	0.00101331	997.464	0.00231894	999.069	0.000735
															349.321	0.833612	999.108	0.000971	997.588	0.00220483	999.108	0.000705
															355.686	0.830248	999.146	0.000929	997.712	0.00209073	999.146	0.000674
															362.051	0.826719	999.184	0.000886	997.836	0.00197663	999.184	0.000643
															368.417	0.822994	999.223	0.000844	997.933	0.0018876	999.223	0.000612
															374.782	0.819056	999.253	0.000811	998.03	0.00179857	999.253	0.000588
															381.147	0.814906	999.283	0.000778	998.127	0.00170955	999.283	0.000564
															387.512	0.810543	999.312	0.000745	998.224	0.00162052	999.312	0.00054
															393.877	0.805968	999.342	0.000712	998.321	0.00153149	999.342	0.000516
															400.242	0.801145	999.372	0.000678	998.396	0.00146203	999.372	0.000492
															406.607	0.796074	999.402	0.000645	998.472	0.00139256	999.402	0.000468
															412.973	0.790757	999.426	0.00062	998.547	0.0013231	999.426	0.00045
															419.338	0.785193	999.449	0.000594	998.623	0.00125364	999.449	0.000431
															425.703	0.779381	999.472	0.000568	998.698	0.00118417	999.472	0.000412
															432.111	0.773262	999.496	0.000542	998.757	0.00112997	999.496	0.000393
															438.518	0.766893	999.519	0.000516	998.816	0.00107578	999.519	0.000375
															444.926	0.760277	999.542	0.000491	998.875	0.00102158	999.542	0.000356
															451.334	0.753411	999.561	0.00047	998.934	0.000967	999.561	0.000341
															457.741	0.746297	999.579	0.00045	998.993	0.000913	999.579	0.000327
															464.559	0.738463	999.597	0.00043	999.039	0.000871	999.597	0.000312
															471.377	0.7304	999.615	0.00041	999.085	0.000829	999.615	0.000298
															478.195	0.722108	999.634	0.00039	999.131	0.000786	999.634	0.000283
															485.012	0.713588	999.652	0.00037	999.177	0.000744	999.652	0.000268
															491.83	0.704838	999.666	0.000354	999.223	0.000702	999.666	0.000257
															499.079	0.695323	999.68	0.000338	999.259	0.000669	999.68	0.000246
															506.328	0.685642	999.694	0.000323	999.295	0.000636	999.694	0.000234
															513.577	0.675793	999.709	0.000307	999.331	0.000603	999.709	0.000223
															520.826	0.665777	999.723	0.000291	999.367	0.00057	999.723	0.000211
															528.075	0.655594	999.737	0.000276	999.403	0.000537	999.737	0.0002
															535.442	0.645129	999.748	0.000263	999.431	0.000511	999.748	0.000191
															542.808	0.63458	999.759	0.000251	999.459	0.000485	999.759	0.000182
															550.174	0.623949	999.77	0.000239	999.487	0.00046	999.77	0.000173
															557.541	0.613236	999.781	0.000227	999.515	0.000434	999.781	0.000164
															564.907	0.602439	999.793	0.000214	999.543	0.000408	999.793	0.000156
															572.273	0.591599	999.804	0.000202	999.565	0.000388	999.804	0.000147
															579.639	0.580739	999.812	0.000193	999.586	0.000368	999.812	0.00014
															587.006	0.569859	999.821	0.000183	999.608	0.000348	999.821	0.000133
															594.372	0.55896	999.83	0.000173	999.63	0.000328	999.83	0.000126
															601.738	0.54804	999.838	0.000164	999.652	0.000308	999.838	0.000119
															609.105	0.537125	999.847	0.000154	999.669	0.000292	999.847	0.000112
															616.471	0.526225	999.856	0.000145	999.686	0.000276	999.856	0.000105
															623.837	0.515339	999.862	0.000137	999.703	0.000261	999.862	9.96e-05
															631.204	0.504469	999.869	0.00013	999.72	0.000245	999.869	9.42e-05
															638.57	0.493613	999.876	0.000122	999.737	0.000229	999.876	8.88e-05
															645.936	0.482786	999.883	0.000115	999.751	0.000217	999.883	8.34e-05
															653.302	0.471992	999.889	0.000107	999.764	0.000205	999.889	7.8e-05
															660.669	0.461231	999.896	0.0001	999.777	0.000193	999.896	7.25e-05
															668.035	0.450503	999.901	9.42e-05	999.79	0.00018	999.901	6.83e-05
															675.401	0.439808	999.907	8.83e-05	999.804	0.000168	999.907	6.41e-05
															682.768	0.429152	999.912	8.25e-05	999.814	0.000159	999.912	5.99e-05
															690.134	0.418535	999.917	7.67e-05	999.825	0.000149	999.917	5.57e-05
															697.5	0.407957	999.922	7.09e-05	999.835	0.000139	999.922	5.14e-05
															704.867	0.397417	999.928	6.51e-05	999.845	0.00013	999.928	4.72e-05
															712.233	0.386915	999.932	6.05e-05	999.856	0.00012	999.932	4.39e-05
															719.599	0.376456	999.936	5.6e-05	999.864	0.000113	999.936	4.06e-05
															726.965	0.366036	999.94	5.14e-05	999.872	0.000106	999.94	3.73e-05
															734.332	0.355655	999.944	4.69e-05	999.88	9.81e-05	999.944	3.4e-05
															741.698	0.345313	999.948	4.24e-05	999.888	9.06e-05	999.948	3.07e-05
															749.064	0.335009	999.952	3.78e-05	999.896	8.32e-05	999.952	2.74e-05
															756.415	0.324767	999.956	3.43e-05	999.902	7.74e-05	999.956	2.49e-05
															763.765	0.314561	999.959	3.07e-05	999.909	7.16e-05	999.959	2.23e-05
															771.115	0.30439	999.962	2.72e-05	999.915	6.58e-05	999.962	1.97e-05
															778.465	0.294255	999.965	2.37e-05	999.921	5.99e-05	999.965	1.72e-05
															785.816	0.284155	999.968	2.01e-05	999.928	5.41e-05	999.968	1.46e-05
															792.757	0.274649	999.972	1.66e-05	999.933	4.96e-05	999.972	1.2e-05
															799.699	0.26517	999.974	1.38e-05	999.938	4.51e-05	999.974	1e-05
															806.641	0.255719	999.977	1.11e-05	999.943	4.05e-05	999.977	8.02e-06
															813.582	0.246295	999.979	8.29e-06	999.947	3.6e-05	999.979	6.01e-06
															820.524	0.236899	999.982	5.53e-06	999.952	3.15e-05	999.982	4.01e-06
															826.917	0.228268	999.984	2.76e-06	999.956	2.79e-05	999.984	2e-06
															833.311	0.219657	999.987	0	999.96	2.44e-05	999.987	0
															839.704	0.211065			999.964	2.09e-05
															846.098	0.202493			999.968	1.73e-05
															852.491	0.193941			999.972	1.38e-05
															858.367	0.186097			999.975	1.1e-05
															864.242	0.178267			999.978	8.28e-06
															870.118	0.17045			999.981	5.52e-06
															875.994	0.162647			999.984	2.76e-06
															881.869	0.154857			999.987	0
															886.963	0.148115
															892.056	0.14138
															897.149	0.134653
															902.242	0.127935
															907.336	0.121225
															911.418	0.115851
															915.501	0.110481
															919.584	0.105115
															923.667	0.0997535
															927.749	0.0943959
															930.933	0.0902204
															934.117	0.0860469
															937.3	0.0818752
															940.484	0.0777055
															943.668	0.0735377
															946.15	0.0702889
															948.633	0.0670409
															951.116	0.0637938
															953.598	0.0605477
															956.081	0.0573024
															958.017	0.0547724
															959.953	0.0522427
															961.889	0.0497135
															963.825	0.0471847
															965.761	0.0446563
															967.271	0.042685
															968.78	0.0407138
															970.29	0.0387429
															971.8	0.0367721
															973.309	0.0348016
															974.486	0.0332651
															975.664	0.0317287
															976.841	0.0301924
															978.018	0.0286562
															979.195	0.02712
															980.113	0.0259223
															981.031	0.0247245
															981.949	0.0235268
															982.867	0.0223291
															983.785	0.0211315
															984.501	0.0201976
															985.217	0.0192638
															985.933	0.01833
															986.649	0.0173961
															987.365	0.0164624
															987.923	0.0157342
															988.481	0.0150061
															989.039	0.0142779
															989.598	0.0135498
															990.156	0.0128217
															990.591	0.0122539
															991.026	0.0116862
															991.462	0.0111184
															991.897	0.0105506
															992.332	0.0099829
															992.672	0.00954017
															993.011	0.00909744
															993.351	0.00865472
															993.69	0.008212
															994.03	0.00776928
															994.294	0.00742404
															994.559	0.00707881
															994.824	0.00673359
															995.088	0.00638836
															995.353	0.00604313
															995.559	0.00577393
															995.766	0.00550472
															995.972	0.00523551
															996.179	0.00496631
															996.385	0.00469711
															996.546	0.00448718
															996.707	0.00427726
															996.868	0.00406733
															997.029	0.00385741
															997.19	0.00364748
															997.315	0.00348379
															997.441	0.00332009
															997.566	0.00315639
															997.692	0.00299269
															997.817	0.002829
															997.915	0.00270135
															998.013	0.00257369
															998.111	0.00244604
															998.209	0.00231839
															998.307	0.00219074
															998.383	0.0020912
															998.46	0.00199166
															998.536	0.00189212
															998.612	0.00179258
															998.688	0.00169303
															998.748	0.00161541
															998.808	0.00153779
															998.867	0.00146017
															998.927	0.00138255
															998.986	0.00130492
															999.032	0.00124439
															999.079	0.00118386
															999.125	0.00112333
															999.172	0.0010628
															999.218	0.00100228
															999.254	0.000955
															999.291	0.000908
															999.327	0.000861
															999.363	0.000813
															999.399	0.000766
															999.427	0.000729
															999.456	0.000693
															999.484	0.000656
															999.512	0.000619
															999.54	0.000582
															999.562	0.000554
															999.584	0.000525
															999.606	0.000496
															999.628	0.000467
															999.65	0.000439
															999.667	0.000416
															999.685	0.000394
															999.702	0.000372
															999.719	0.000349
															999.736	0.000327
															999.749	0.000309
															999.763	0.000292
															999.776	0.000274
															999.79	0.000257
															999.803	0.00024
															999.813	0.000226
															999.824	0.000212
															999.834	0.000199
															999.845	0.000185
															999.855	0.000171
															999.863	0.000161
															999.871	0.00015
															999.88	0.00014
															999.888	0.000129
															999.896	0.000118
															999.902	0.00011
															999.909	0.000102
															999.915	9.36e-05
															999.921	8.53e-05
															999.928	7.71e-05
															999.932	7.06e-05
															999.937	6.41e-05
															999.942	5.77e-05
															999.947	5.12e-05
															999.952	4.48e-05
															999.956	3.98e-05
															999.96	3.47e-05
															999.964	2.97e-05
															999.968	2.47e-05
															999.972	1.96e-05
															999.975	1.57e-05
															999.978	1.18e-05
															999.981	7.85e-06
															999.984	3.92e-06
															999.987	0

## Sheet: Supplementary Figure 4
Supplementary Figure 4c Angiogenic Sprouts				Supplementary Figure 4d Vessel Diameter
	GFP	VEGF-A
	2	13			DMSO	Semaxinabib
	3	11			162.572	105.636
	5	14			187.419	119.268
	2	15			115.436	207.916
					211.432	107.865
MEAN	3	13.25			157.516	145.603
SEM	0.707107	0.853913			159.203	122.423
					258.683	133.424
Unpaired t test					166.781
P value	< 0.0001				165.941
P value summary	****
Significantly different? (P < 0.05)	Yes			MEAN	176.109	134.591
One- or two-tailed P value?	Two-tailed			SEM	13.3752	13.3048
				Unpaired t test
				P value	0.0484
				P value summary	*
				Significantly different? (P < 0.05)	Yes
				One- or two-tailed P value?	Two-tailed
					t=2.163 df=14

## Sheet: Supplementary Figure 5
Supplementary Figure 5a Invasive Area				Supplementary Figure 5b Cellular Aspect Ratio				Supplementary Figure 5c Single/Multi Cell Ratio				Supplementary Figure 5d Invasion Rate				Supplementary Figure 5g mRNA expression							Supplementary Figure 5k Percentage HA+ Cells
	PI3KH1047R	ErbB2Amp			PI3KH1047R	ErbB2Amp			PI3KH1047R	ErbB2Amp			PI3KH1047R	ErbB2Amp		Log2, n = 2		ErbB2 Amp		PI3KCA H1047R				PI3KH1047R	ErbB2Amp
	596.672	315.665			6.496	2.82			0.5	0.6			12.0029	9.0481			ECAD	-0.44	-0.05	-2.27	-2			0.387097	0.804878
	431.64	218.086			4.609	2.129			2.33333	0.428571			19.621	5.43831			SNAIL	-0.66	0.73	2.8	3			0.625	0.871795
	214.354	463.367			2.002	2.047			1.16667	0			13.5393	6.8925			TWIST	-0.33	0.1	-1.09	-0.83			0.576923	0.829268
	512.423	160.499			1.28	1.368			3	0.2			8.5675	6.97406
	342.326	307.667			1.597	1.194			4				17.5029	16.7727									MEAN	0.529673	0.835314
	431.64	191.159			4.709	4.716							28.4245										SEM	0.0726266	0.0195523
	452.169	328.996			9.281	5.194		MEAN	2.2	0.307143			19.9467
	455.902	269.542			4.536	2.74		SEM	0.62672	0.131125													Unpaired t test
	634.264	529.753			1.106	3.947						MEAN	17.0864	9.02514									P value	0.0153
	543.616	287.138			2.005	1.477		Unpaired t test				SEM	2.46078	2.02047									P value summary	*
	630.531	152.234			2.456	1.238		P value	0.0339														Significantly different? (P < 0.05)	Yes
	449.503	264.743			3.25	2.27		P value summary	*			Unpaired t test											One- or two-tailed P value?	Two-tailed
	499.626	695.05			3.851	2.586		Significantly different? (P < 0.05)	Yes			P value	0.0389
	568.411	215.154			5.435	1.157		One- or two-tailed P value?	Two-tailed			P value summary	*
	228.484	600.404			1.731	4.222						Significantly different? (P < 0.05)	Yes
	274.074	509.757			6.95	1.59						One- or two-tailed P value?	Two-tailed
	1366.91	1433.83			4.617	4.475
	1881.46	415.911			4.883	2.531
	1160.55	274.074			3.312	1.255
	801.161	378.319			2.357	1.748
	500.426	776.366			6.352	3.2
	797.428	995.786			7.351	1.565
	389.516	858.482			7.958	3.882
	283.139	298.336			3.25	2.577
	589.74	172.23			6.048	1.73
	580.675	487.362			3.535	3.601
	538.018	227.684			2.77	2.074
	568.944				3.641
	393.515				7.404
	625.199				2.348
	354.324				4.127
	187.16				2.304
	322.331				1.977
	101.845				1.139
	360.189				2.809
	378.852				1.867
	767.568				6.002
	400.181				1.276
	692.384				5.427
	325.797				3.216
	301.002				4.228
	185.293				5.086
	349.525				5.811
	295.67				7.044
	750.239				9.345
	408.179				7.716
	550.015				6.012
	1381.57				3.61
	805.427				5.03
MEAN	544.079	438.059		MEAN	4.3091	2.56789
SEM	47.1334	57.3773		SEM	0.314963	0.230223
Unpaired t test				Unpaired t test
P value	0.1699			P value	0.0003
P value summary	ns			P value summary	***
Significantly different? (P < 0.05)	No			Significantly different? (P < 0.05)	Yes
One- or two-tailed P value?	Two-tailed			One- or two-tailed P value?	Two-tailed

## Sheet: Supplementary Figure 6
Supplementary Figure 6b Relative Junctional VE-cadherin Area
	EV	PI3K H1047R	ErbB2 WT
	0.957285	0.46063	0.852498
	0.839306	0.506857	1
	0.934527	0.56396	0.905976
MEAN	0.910373	0.510482	0.919491
SEM	0.0361355	0.0298837	0.043113
Bonferroni's multiple comparisons test	Mean Diff.	95% CI of diff.	Significant?	Summary	Adjusted P Value
EV vs. PI3K H1047R	0.3999	0.2289 to 0.5709	Yes	***	0.0008
EV vs. ErbB2 WT	-0.009118	-0.1801 to 0.1619	No	ns	> 0.9999
PI3K H1047R vs. ErbB2 WT	-0.409	-0.5800 to -0.2380	Yes	***	0.0007

[truncated: 1 more sheets: Supplementary Figure 7]
